# Supplementary material for: Crush syndrome: a review for prehospital providers and emergency clinicians
Source: J Transl Med. 2023 Aug 31;21:584. doi: 10.1186/s12967-023-04416-9 (PMC10472640; doi:10.1186/s12967-023-04416-9)
Supplement: Supplementary file 1 — Additional file 1. Recommended management at each EMT level of classification WHO and ICRC. The progress of CS patients’ care can often depend on appropriate management at each EMT classification level, as well as the proper transfer between levels, and depends on the resources available. [file 12967_2023_4416_MOESM1_ESM.xlsx]

## Sheet: Sheet1
Emergency Medical Team level	Recommended management
1	Secure the airway.
	Secure vascular access and commence resuscitation with normalsaline 1000-1500 mL/h modified by weight.
	Monitor urine output. If no output for 3 hours following initiation of fluids then give intravenous administration of furosemide 40 mg or 1 mg/kg. Repeat the dose if no output one hour after administration.
	Monitor pulse and blood pressure. If there are signs of congestion or anuria then slow the infusion to 500-1000 mL/24hr, beyond the patient's calculated losses.
	Placement of a urinary catheter is not recommended at this level.
	Provide basic wound care and splinting if necessary.
2	Continue fluid replacement with crystalloid and sodium bicarbonate.
	Electrolyte management to control hyperkalaemia and hypercalcaemia.
	Continue to force diuresis with furosemide, mannitol, or acetazolamide.
	Monitor urine output and urine myoglobin.
	Monitor urine output and urine myoglobin.
3	Continue all medical and surgical management as at levels 1 and 2.
	Consider peritoneal dialysis.
	Consider transfer to a center where haemodialysis is available.
	Assess and plan for reconstruction or completion of advanced wound care for injured limb.
